# Supplementary material for: Impact of Anti-CD38 Monoclonal Antibody Therapy on CD34+ Hematopoietic Stem Cell Mobilization, Collection, and Engraftment in Multiple Myeloma Patients—A Systematic Review
Source: Pharmaceuticals (Basel). 2024 Jul 15;17(7):944. doi: 10.3390/ph17070944 (PMC11280179; doi:10.3390/ph17070944)
Supplement: Supplementary file 1 [file pharmaceuticals-17-00944-s001.zip]

Archive with 1 entries (1 files):
- pharmaceuticals-3032941-supplementary.pdf
